# Supplementary material for: Cryptococcal Endocarditis in Humans—A Narrative Review
Source: Pathogens. 2025 May 31;14(6):547. doi: 10.3390/pathogens14060547 (PMC12195974; doi:10.3390/pathogens14060547)
Supplement: Supplementary file 1 [file pathogens-14-00547-s001.zip]

Archive with 1 entries (1 files):
- pathogens-3650860-supplementary.pdf
